# Supplementary material for: Associations between Dietary Acid Load and Biomarkers of Inflammation and Hyperglycemia in Breast Cancer Survivors
Source: Nutrients. 2019 Aug 15;11(8):1913. doi: 10.3390/nu11081913 (PMC6723571; doi:10.3390/nu11081913)
Supplement: Supplementary file 1 [file nutrients-11-01913-s001.zip]

Archive with 1 entries (1 files):
- nutrients-548422-SI.xlsx
