# Supplementary material for: Associations between Dietary Acid Load and Biomarkers of Inflammation and Hyperglycemia in Breast Cancer Survivors
Source: Nutrients. 2019 Aug 15;11(8):1913. doi: 10.3390/nu11081913 (PMC6723571; doi:10.3390/nu11081913)
Supplement: Supplementary file 1 [file nutrients-11-01913-s001.zip › nutrients-548422-SI.xlsx]

## Sheet: protein plus minerals
	Supplemental Table 1. The associations between PRAL components and CRP
		Quartile 1	Quartile 2	Quartile 3	Quartile 4
	Components in PRAL	Ref	Beta (P-value)	Beta (P-value)	Beta (P-value)	P for trend
Model 1	Total protein	Ref	0.12 (0.05)	0.17 (0.02)	0.19 (0.03)	0.01
	Phosphorus	Ref	0.002 (0.98)	0.04 (0.67)	0.14 (0.28)	0.25
	Calcium	Ref	0.03 (0.59)	0.07 (0.33)	0.03 (0.67)	0.35
	Potassium	Ref	-0.13 (0.06)	-0.11 (0.19)	-0.29 (0.002)	0.005
	Magnesium	Ref	-0.09 (0.20)	-0.12 (0.18)	-0.26 (0.01)	0.01
Model 2	Vegetable protein	Ref	-0.11 (0.09)	-0.05 (0.45)	-0.17 (0.05)	0.09
	Animal protein	Ref	0.09 (0.10)	0.08 (0.23)	0.21 (0.005)	0.01
	Phosphorus	Ref	0.02 (0.76)	0.05 (0.58)	0.11 (0.37)	0.36
	Calcium	Ref	0.04 (0.51)	0.07 (0.33)	0.04 (0.63)	0.6
	Potassium	Ref	-0.13 (0.06)	-0.11 (0.16)	-0.31 (0.001)	0.004
	Magnesium	Ref	-0.05 (0.51)	-0.04 (0.68)	-0.11 (0.36)	0.41
Model 1 included total protein, phosphorus, potassium and magnesium and covariates in the base model.
Model 2 included animal protein, vegetable protein, phosphorus, potassium and magnesium and covariates in the base model.
Covariates in base model included ethnicity, age at diagnosis, physical activity,
body mass index, smoking status, total energy intakes, menopausal status, and cancer characteristics, namely,
tumor stage, tumor size, hormonal status, radiation, and chemotherapy. PRAL denotes potential renal acid load.
CRP denotes C-reactive protein.
	Supplemental Table 2. The associations of PRAL and PRAL-contributing foods with CRP
		Estimates for PRAL				Estimates for each food
	Independent				Independent
	variable	Q1	Q4	P for trend	Variable	Tertile 1	Tertile 2	Tertile 3	P for trend
		Ref	Beta (p-value)			Beta (p-value)	Beta (p-value)	Beta (p-value)
Base model*	PRAL	Ref	0.33 (<0.0001)	<0.0001	Fresh red meat	Ref	0.10 (0.10)	0.13 (0.03)	0.02
					Processed red meat	Ref	0.12 (0.04)	0.10 (0.06)	0.05
					Cruciferous vegetables	Ref	-0.07 (0.10)	-0.11 (0.02)	0.007
					Allium vegetables	Ref	-0.02(0.74)	0.03 (0.52)	0.44
					Other vegetables#	Ref	-0.01(0.94)	-0.01 (0.25)	-0.61
					Legumes	Ref	-0.01(0.87)	-0.06 (0.24)	0.23
					Soy legumes	Ref	0.02(0.87)	-0.09 (0.05)	0.05
Mutually adjusted model^	PRAL	Ref	0.26 (<0.0001)	<0.0001	Fresh red meat	Ref	0.08 (0.19)	0.10 (0.07)	0.05
					Processed red meat	Ref	0.10 (0.10)	0.08 (0.08)	0.1
					Cruciferous vegetables	Ref	-0.07 (0.15)	-0.10 (0.04)	0.01
					Allium vegetables	Ref	-0.02(0.67)	0.03 (0.51)	0.58
					Other vegetables	Ref	-0.01(0.64)	-0.01 (0.91)	0.77
					Legumes	Ref	-0.01(0.78)	-0.04 (0.40)	0.28
					Soy legumes	Ref	0.03(0.70)	-0.06 (0.05)	0.07
*Based model include PRAL or 7 foods (7 foods were adjusted simultaneously) and other covariates in base model; however, PRAL and 7 foods were not
adjusted simultaneously.
^Mutually adjusted model include both PRAL and 7 foods; PRAL and 7 foods were adjusted simultaneously.
#Other vegetables include any vegetables except cruciferous, allium and legumes.
Covariates in baseline model include ethnicity, age at diagnosis, physical activity,
body mass index, smoking status, total energy intakes, menopausal status, and cancer characteristics, namely,
tumor stage, tumor size, hormonal status, radiation, and chemotherapy. PRAL denotes potential renal acid load.
